# Supplementary material for: Enhancing Psychiatry Training Using an Agentic AI Simulated Consultation Tool: Prospective Cohort Study
Source: JMIR Med Educ. 2026 Jul 21;12:e88580. doi: 10.2196/88580 (PMC13387278; doi:10.2196/88580)
Supplement: Multimedia Appendix 1 [file mededu-v12-e88580-s001.zip]

Archive with 20 entries (19 files):
- Prompts/
- __MACOSX/._Prompts
- Prompts/clinical_summary_prompt.txt
- __MACOSX/Prompts/._clinical_summary_prompt.txt
- Prompts/.DS_Store
- __MACOSX/Prompts/._.DS_Store
- Prompts/virtual_patient_prompt.txt
- __MACOSX/Prompts/._virtual_patient_prompt.txt
- Prompts/STACER_form_prompt.txt
- __MACOSX/Prompts/._STACER_form_prompt.txt
- Prompts/evaluator_Q&A_prompt.txt
- __MACOSX/Prompts/._evaluator_Q&A_prompt.txt
- Prompts/feedback_agent_prompt.txt
- __MACOSX/Prompts/._feedback_agent_prompt.txt
- Prompts/patient_profile_verification_prompt.txt
- __MACOSX/Prompts/._patient_profile_verification_prompt.txt
- Prompts/patient_profile_prompt.txt
- __MACOSX/Prompts/._patient_profile_prompt.txt
- Prompts/virtual_evaluator_prompt.txt
- __MACOSX/Prompts/._virtual_evaluator_prompt.txt
