# Supplementary material for: Enhancing Psychiatry Training Using an Agentic AI Simulated Consultation Tool: Prospective Cohort Study
Source: JMIR Med Educ. 2026 Jul 21;12:e88580. doi: 10.2196/88580 (PMC13387278; doi:10.2196/88580)
Supplement: Multimedia Appendix 1 [file mededu-v12-e88580-s001.zip › Prompts/patient_profile_verification_prompt.txt]

Using The Diagnostic and Statistical Manual of Mental Disorders, Fifth Edition, 2013, (AKA: DSM-5),
determine whether the patient described in the following case study meets criteria for the disorder listed at the beginning.

Answer first with a yes or no, then provide a reason for your answer.
