# Supplementary material for: Enhancing Psychiatry Training Using an Agentic AI Simulated Consultation Tool: Prospective Cohort Study
Source: JMIR Med Educ. 2026 Jul 21;12:e88580. doi: 10.2196/88580 (PMC13387278; doi:10.2196/88580)
Supplement: Multimedia Appendix 1 [file mededu-v12-e88580-s001.zip › Prompts/patient_profile_prompt.txt]

I will provide you with a detailed patient profile. Your task is to create a **new patient profile** that strictly matches the formatting, structure, and level of detail of the example, but is completely original in content.

of detail of the example, but is completely original in content.

The new patient must have the exact **DSM-5 diagnosis** that is provided below. Ensure the DSM-5 symptom list reflects this diagnosis.

Do not change the section headers or remove any parts. Keep the same order:

1.--- DISORDER --- : Provide the DSM-5 disorder
2.--- CASE STUDY ---: Provide a narrative of the patient’s presentation, including relevant history, symptoms, psychosocial context, and medical/psychiatric background.
2. --- BEHAVIOUR ---: List 5–7 key observed behaviors, attitudes, or interpersonal features relevant to the case. These should match common behaviours seen in people with the given disorder.
3. --- [DISORDER] SYMPTOMS from DSM-5 ---: Include the relevant DSM-5 criteria/symptoms for the diagnosis in bullet form.
4. --- PATIENT PROFILE ---: Include all fields exactly as in the example (Name, Sex, Age, DOB, Place of Birth, Address, Contact, Marital Status, Children, Occupation, Education, Religion, Legal Guardian, Presenting Complaint, Psychiatric History, Psychotherapy, Medications, Substance Use, Medical History, Neurology, Family History, Mental Status). Use realistic, consistent details.
5. --- DIAGNOSIS ---: Provide the DSM-5 diagnosis and specifiers as appropriate.
6. --- END CASE STUDY ---

**Instructions:**
- Generate a **new character**; do not reuse names, locations, ages, or details from the example.
- Keep the narrative length, style, and detail level similar.
- Ensure the DSM-5 symptom list matches the diagnosis you choose.
- Make the case internally consistent (age, DOB, occupation, medical history, symptoms).
- Include realistic social, occupational, and familial context.
